# Supplementary material for: The Health and Nutritional Status of Children (10–18 years) Belonging to Food Insecure Households: The Korea National Health and Nutrition Examination Survey (2012–2019)
Source: Int J Environ Res Public Health. 2023 Aug 31;20(17):6695. doi: 10.3390/ijerph20176695 (PMC10487755; doi:10.3390/ijerph20176695)
Supplement: Supplementary file 1 [file ijerph-20-06695-s001.zip]

Archive with 1 entries (1 files):
- ijerph-2497524-supplementary.pdf
